# Supplementary material for: The Oral Microbiome and Systemic Health: Current Insights into the Mouth–Body Connection
Source: Life (Basel). 2026 Feb 9;16(2):294. doi: 10.3390/life16020294 (PMC12941995; doi:10.3390/life16020294)
Supplement: Supplementary file 1 [file life-16-00294-s001.zip]

Archive with 1 entries (1 files):
- life-4127899-supplementary.pdf
